# Supplementary material for: Synthesis of Electron-Rich Porous Organic Polymers via Schiff-Base Chemistry for Efficient Iodine Capture
Source: Molecules. 2022 Aug 12;27(16):5161. doi: 10.3390/molecules27165161 (PMC9415008; doi:10.3390/molecules27165161)
Supplement: Supplementary file 1 [file molecules-27-05161-s001.zip]

Archive with 1 entries (1 files):
- molecules-1850469-supplementary.pdf
